# Supplementary material for: PDIA2 Bridges Endoplasmic Reticulum Stress and Metabolic Reprogramming During Malignant Transformation of Chronic Colitis
Source: Front Oncol. 2022 Jul 4;12:836087. doi: 10.3389/fonc.2022.836087 (PMC9289542; doi:10.3389/fonc.2022.836087)
Supplement: Supplementary file 8 [file Table_1.xlsx]

## Sheet: Sheet1
TABLE S1| Clinical information and microarray results of colon cancer tissues
Number	Sex	Age	Tumor size	T	N	M	TNM	Location (T)	Location (N)	Intensity in adjacent tissues	Intensity in cancer tissues
Tissues for microarray
*No.1	M	72	3×2.5×1.8cm	T1	N0	M0	1	a1	a2	excluded	excluded
No.2	F	51	2.7×1.7×1.3cm	T1	N0	M0	1	a3	a4	738	2197
No.3	M	50	4×3×3cm	T1	N0	M0	1	a5	a6	1180	1409
No.4	M	60	2.5×1.5×1cm	T2	N0	M0	1	a7	a8	1766	2065
No.5	M	36	5×4×2cm	T2	N0	M0	1	a9	a10	6074	2701
No.6	M	77	3.5×2.5×2cm	T2	N0	M0	1	a11	a12	2641	9932
No.7	M	82	8×6×3cm	T2	N0	M0	1	a13	a14	4862	8668
No.8	F	57	3.5×3×0.8cm	T2	N0	M0	1	a15	a16	1443	1026
No.9	M	79	2.5×2.3×0.6cm	T2	N0	M0	1	a17	a18	6906	7361
*No.10	M	38	6×4×2cm	T2	N0	M0	1	b1	b2	excluded	excluded
No.11	M	68	5.5×4×2cm	T2	N0	M0	1	b3	b4	1904	1147
No.12	F	59	3×2.5×1cm	T2	N0	M0	1	b5	b6	1213	559
No.13	F	77	4×4×3cm	T2	N0	M0	1	b7	b8	5963	275
No.14	F	70	4.5×2×1cm	T2	N0	M0	1	b9	b10	532	733
No.15	M	70	4.5×2×1cm	T2	N0	M0	1	b11	b12	5096	9044
No.16	M	61	4.5×3.5×1.5cm	T2	N0	M0	1	b13	b14	3064	5615
*No.17	F	69	2×2×1.5cm	T2	N0	M0	1	b15	b16	excluded	excluded
No.18	M	61	2×1.5×1cm	T3	N0	M0	2A	b17	b18	2401	181
No.19	M	68	5×4×1cm	T3	N0	M0	2A	c1	c2	4084	2848
*No.20	M	65	6×5×5cm	T3	N0	M0	2A	c3	c4	excluded	excluded
No.21	M	63	3×1×0.5cm	T3	N0	M0	2A	c5	c6	1995	4136
No.22	M	79	2.5×2.5×1cm	T3	N0	M0	2A	c7	c8	1310	14712
No.23	M	68	10×7×5cm	T3	N0	M0	2A	c9	c10	4253	3449
No.24	M	60	6×4×3cm	T3	N0	M0	2A	c11	c12	3116	1490
No.25	F	52	4×4×1cm	T3	N0	M0	2A	c13	c14	4310	10897
No.26	M	80	4×4×1.5cm	T3	N0	M0	2A	c15	c16	2791	6621
No.27	F	72	9×6×1cm	T3	N0	M0	2A	c17	c18	7246	3770
No.28	F	51	3×2×1cm	T3	N0	M0	2A	d1	d2	1454	13516
No.29	M	68	4×2.5×1cm	T3	N0	M0	2A	d3	d4	4191	18679
No.30	M	52	5×4×2.5cm	T3	N0	M0	2A	d5	d6	1466	12620
No.31	M	83	8×6cm	T4a	N0	M0	2B	d7	d8	3045	8927
No.32	F	65	7×4.5×1.5cm	T4a	N0	M0	2B	d9	d10	6420	15033
No.33	M	75	4×4×1cm	T4a	N0	M0	2B	d11	d12	808	5060
#No.34	M	63.5	4×3.5×1cm	T4a	N0	M0	2B	d13	d14	excluded	excluded
*No.35	M	73	7×4×1.8cm	T4a	N0	M0	2B	d15	d16	1862	322
*No.36	M	40	5.5×4.5×1cm	T4a	N0	M0	2B	d17	d18	excluded	excluded
*No.37	M	53	4×3.5×1cm	T4a	N0	M0	2B	e1	e2	excluded	excluded
No.38	F	76	4.5×3.5×3cm	T4a	N0	M0	2B	e3	e4	4397	37
No.39	F	71	10×7.5cm	T4b	N0	M0	2C	e5	e6	2574	9149
No.40	M	62	5×5×3cm	T4b	N0	M0	2C	e7	e8	4839	1961
No.41	F	68	9×9×3cm	T3	N1b	M0	3B	e9	e10	4887	17462
No.42	F	76	7×3.5×1cm	T3	N1a	M0	3B	e11	e12	7763	836
No.43	F	44	4×4×1.5cm	T3	N1b	M0	3B	e13	e14	275	7349
*No.44	M	66	8×6×4cm	T3	N1a	M0	3B	e15	e16	excluded	excluded
No.45	M	51	4.5×3×1cm	T3	N1b	M0	3B	e17	e18	3617	11007
No.46	M	47	3×3×2cm	T3	N1b	M0	3B	f1	f2	3895	6376
No.47	F	50	3×2.5×1cm	T3	N1a	M0	3B	f3	f4	1531	13806
No.48	M	66	5×4×0.6cm	T3	N1b	M0	3B	f5	f6	1354	2613
No.49	F	47	5×4×1cm	T3	N1b	M0	3B	f7	f8	1542	5912
No.50	F	64	5×4.5×1.5cm	T3	N1a	M0	3B	f9	f10	1333	21535
No.51	M	81	11.5×10cm	T3	N1a	M0	3B	f11	f12	7599	3440
No.52	M	73	7×7cm	T3	N1a	M0	3B	f13	f14	788	20880
No.53	M	70	5×3cm	T3	N1a	M0	3B	f15	f16	7675	3453
No.54	F	69	5×3.5cm	T3	N1b	M0	3B	f17	f18	1122	2007
No.55	M	79	5×4×1cm	T3	N1a	M0	3B	g1	g2	5723	4975
#No.56	F	63.5	5×3.8×3cm	T4a	N1b	M0	3B	g3	g4	excluded	excluded
No.57	M	77	5×5×1cm，3×2.5×1cm	T4a	N1b	M0	3B	g5	g6	1394	9747
No.58	M	51	3.5×3.4×1.2cm	T4a	N1a	M0	3B	g7	g8	1295	115
No.59	M	65	7×5×2cm	T4a	N1a	M0	3B	g9	g10	528	1913
No.60	M	75	6.5×5×2cm	T4a	N1b	M0	3B	g11	g12	709	3007
No.61	M	64	4.5×3.6×1cm	T4a	N1a	M0	3B	g13	g14	59	596
No.62	F	68	5×5×1.5cm	T3	N2a	M0	3B	g15	g16	8827	635
No.63	F	83	6×4.5×1cm	T3	N2a	M0	3B	g17	g18	4452	25083
*No.64	F	63	4×3.5×0.7cm	T3	N2a	M0	3B	h1	h2	excluded	excluded
No.65	M	63	5×4cm	T3	N2a	M0	3B	h3	h4	4986	26468
No.66	M	60	4.5×4.5×2cm	T3	N2a	M0	3B	h5	h6	3035	4292
No.67	M	63	5×4cm	T3	N2a	M0	3B	h7	h8	5907	19265
No.68	M	70	4×3.5cm	T4b	N2b	M0	3C	h9	h10	483	16597
*No.69	F	58	6×5cm	T4a	N2b	M0	3C	h11	h12	excluded	excluded
*No.70	F	41	2.8×3×3.2cm	T4a	N2b	M0	3C	h13	h14	excluded	excluded
No.71	M	26	6×4cm	T4b	N1b	M0	3C	h15	h16	2304	912
No.72	M	80	6.5×5×2.5cm	T4a	N2b	M0	3C	h17	h18	2732	5146
No.73	F	76	6.5×5.5×2cm	T4b	N1a	M0	3C	i1	i2	2732	7853
No.74	M	65	6×4×3cm	T4b	N1b	M0	3C	i3	i4	3346	4047
No.75	F	67	3×3×1cm	T4a	N2a	M0	3C	i5	i6	6519	20656
No.76	F	30	3.5×2.5×1.5cm	T4a	N2a	M1a	4A	i7	i8	533	4905
No.77	M	74	6×4cm	T3	N1b	M1a	4A	i9	i10	8221	4718
No.78	F	82	4.2×4×1.5cm	T4b	N1a	M1a	4A	i11	i12	9159	3257
No.79	F	61	7×5×1.5cm	T3	N1b	M1a	4A	i13	i14	421	1872
*No.80	M	51	4.5×4.5×1.5cm NA		N0	M1a	4A	i15	i16	excluded	excluded
#No.81	M	43	6×4×1cm NA		N2a	M1a	4A	i17	i18	excluded	excluded
#No.82	M	53	5×4×3cm	NA	N2b	M1a	4A	j1	j2	excluded	excluded
No.83	M	67	3×2×1cm	T3	N2b	M1b	4B	j3	j4	5672	15734
No.84	F	50	3×3×1.5cm	T3	N1b	M1b	4B	j5	j6	17527	27694
No.85	M	67	6×5×4cm	T4a	N0	M1b	4B	j7	j8	5052	4176
No.86	F	59	5×4cm	T4a	N2b	M1b	4B	j9	j10	1693	16389
No.87	F	67	6×5×4cm	T3	N0	M1b	4B	j11	j12	4244	2680
No.88	M	71	4.5×3.7×0.8cm	T3	N1b	M1b	4B	j13	j14	1798	3346
#No.89	F	72	6×4.5×3，1×1×0.5cm	T3	N2a	M1b	4B	j15	j16	excluded	excluded
No.90	M	62	4.5×4×1cm	T3	N0	M1b	4B	j17	j18	2601	3362
Tissues for western blot
No.91	F	77	7x8x1cm	T3	N0	M1a	4B
No.92	M	69	6x6x1cm	T3	N0	M1b	4B
No.93	M	63	3x3x1cm	T2	N0	M0	1
No.94	F	44	4x3x1cm	T2	N0	M0	1
No.95	F	72	4x2x1cm	T2	N0	M0	1
No.96	F	54	2x2x1cm	T1	N0	M0	1
# unqualified for precise detection, * tissue dropped off.
TNM classification: T: primary tumor, N: regional lymph nodes, M: distant metastasis.
NA: not available.
