# Supplementary material for: PDIA2 Bridges Endoplasmic Reticulum Stress and Metabolic Reprogramming During Malignant Transformation of Chronic Colitis
Source: Front Oncol. 2022 Jul 4;12:836087. doi: 10.3389/fonc.2022.836087 (PMC9289542; doi:10.3389/fonc.2022.836087)
Supplement: Supplementary file 13 [file Table_6.xlsx]

## Sheet: Sheet1
TABLE S6| Peptides of 7 differentially expressed proteins between saline and AOM/DSS treatment.
Spot 1
IPI00347894		Isoform 1 of Protein disulfide-isomerase A2	Mass: 58565		Score: 109		Matches: 6(4)	Sequences: 6(4)		emPAI: 0.31
Query	Observed	Mr(expt)	Mr(calc)	Delta	Miss	Score	Expect	Rank	Unique	Peptide
157	548.8700	1095.7254	1095.5634	0.1620	0	18	16	1	U	K.DMATFLALAK.D + Oxidation (M)
171	573.3800	1144.7454	1144.5876	0.1578	0	57	0.0024	1	U	K.TAEGIAEWLR.R
182	588.2800	1174.5454	1174.5830	-0.0375	0	51	0.011	1	U	K.ETGLDLGDLSR.F
296	641.3600	1280.7054	1280.6653	0.0402	0	36	0.083	1	U	K.EFEVVGYPTLK.F
297	664.3000	1326.5854	1326.6092	-0.0237	0	56	0.00085	1	U	K.NFEQVAFDETK.N
298	680.7600	1359.5054	1360.6333	-1.1278	0	38	0.049	1	U	K.EMAPAWEALAEK.Y + Oxidation (M)
Spot 2
IPI00762198		Beta-globin	Mass: 16280	Score: 47		Matches: 3(1)		Sequences: 3(1)		emPAI: 0.21
Query	Observed	Mr(expt)	Mr(calc)	Delta	Miss	Score	Expect	Rank	Unique	Peptide
234	637.8000	1273.5854	1273.7183	-0.1328	0	15	25	1	U	R.LLVVYPWTQR.Y
235	644.1900	1286.3654	1285.6262	0.7392	0	29	1.3	1	U	K.VNADEVGGEALGR.L
238	647.8500	1293.6854	1293.6353	0.0501	0	47	0.016	1	U	K.DFTPAAQAAFQK.V
Spot 3
IPI00117288		Heterogeneous nuclear ribonucleoprotein A/B	Mass: 30926	Score: 115		Matches: 6(3)		Sequences: 5(3)		emPAI: 0.50
Query	Observed	Mr(expt)	Mr(calc)	Delta	Miss	Score	Expect	Rank	Unique	Peptide
283	928.4700	927.4627	927.5218	-0.0591	0	(4)	1.8e+002	6	U	R.GFGFILFK.D
284	464.7900	927.5654	927.5218	0.0436	0	26	1.1	2	U	R.GFGFILFK.D
290	479.7000	957.3854	957.5324	-0.1470	0	36	0.11	1	U	R.GFVFITFK.E
296	584.2600	1166.5054	1166.5642	-0.0587	0	43	0.019	1	U	K.FGEVVDCTIK.M
220	664.2100	1326.4054	1326.6278	-0.2224	0	54	0.0034	1	U	K.MFVGGLSWDTSK.K
298	752.4500	1502.8854	1502.7617	0.1238	0	68	4.9e-005	1	U	K.IFVGGLNPEATEEK.I
Spot 4
IPI00762198		Beta-globin	Mass: 16280	Score: 55		Matches: 3(1)		Sequences: 3(1)		emPAI: 0.21
Query	Observed	Mr(expt)	Mr(calc)	Delta	Miss	Score	Expect	Rank	Unique	Peptide
231	638.0700	1274.1254	1273.7183	0.4072	0	22	4.6	1	U	R.LLVVYPWTQR.Y
234	643.8100	1285.6054	1285.6262	-0.0208	0	2	6.2e+002	2	U	K.VNADEVGGEALGR.L
235	647.8200	1293.6254	1293.6353	-0.0099	0	55	0.003	1	U	K.DFTPAAQAAFQK.V
Spot 5
IPI00322209		Keratin, type II cytoskeletal 8	Mass: 54531	Score: 203		Matches: 12(6)		Sequences: 9(5)		emPAI: 0.51
Query	Observed	Mr(expt)	Mr(calc)	Delta	Miss	Score	Expect	Rank	Unique	Peptide
113	507.8200	1013.6254	1013.5757	0.0498	0	51	0.0078	1	U	R.LQAEIEALK.G
287	515.3000	1028.5854	1029.5607	-0.9753	0	30	0.4	1	U	K.WSLLQQQK.T
165	576.3000	1150.5854	1150.5870	-0.0015	0	29	1.5	1	U	K.YEELQTLAGK.H
292	659.8200	1317.6254	1317.6598	-0.0344	0	75	1e-005	1	U	R.SLDMDGIIAEVR.A
60	445.2100	1332.6082	1333.6548	-1.0466	0	(16)	42	1	U	R.SLDMDGIIAEVR.A + Oxidation (M)
234	667.8500	1333.6854	1333.6548	0.0307	0	(74)	2.9e-005	1	U	R.SLDMDGIIAEVR.A + Oxidation (M)
293	672.8200	1343.6254	1343.6681	-0.0426	0	69	4.3e-005	1	U	R.ASLEAAIADAEQR.G
294	684.7900	1367.5654	1367.6642	-0.0988	0	48	0.0053	1	U	R.TEMENEFVLIK.K + Oxidation (M)
296	710.8700	1419.7254	1418.7405	0.9849	0	17	5.4	1	U	R.LEGLTDEINFLR.Q
94	492.9600	1475.8582	1474.6908	1.1674	0	21	6.4	1	U	R.LESGMQNMSIHTK.T
300	1020.8900	3059.6482	3058.6122	1.0360	0	35	0.036	1	U	R.GSMGTGVGLGGFGGAGVGGITAVTVNQSLLSPLK.L
285	1025.8700	3074.5882	3074.6071	-0.0189	0	(32)	0.31	1	U	R.GSMGTGVGLGGFGGAGVGGITAVTVNQSLLSPLK.L + Oxidation (M)
Spot 6
IPI00123278		Pyrroline-5-carboxylate reductase 2	Mass: 33980	Score: 50		Matches: 1(1)		Sequences: 1(1)		emPAI: 0.10
Query	Observed	Mr(expt)	Mr(calc)	Delta	Miss	Score	Expect	Rank	Unique	Peptide
119	506.7900	1011.5654	1011.6077	-0.0422	0	50	0.0087	1	U	R.LGAQALLGAAK.M
Spot 7
IPI00111258		Mvp major vault protein	Mass: 97083	Score: 49		Matches: 3(1)		Sequences: 3(1)		emPAI: 0.03
Query	Observed	Mr(expt)	Mr(calc)	Delta	Miss	Score	Expect	Rank	Unique	Peptide
287	540.8200	1079.6254	1079.5400	0.0855	0	28	0.53	1	U	K.SFFLQPGER.L
246	658.3500	1314.6854	1314.6503	0.0352	0	24	4.4	1	U	R.HYCIVANPVSR.D
297	811.4600	1620.9054	1620.8108	0.0947	0	49	0.0032	1	U	R.DAQSSVLFDVTGQVR.L
