# Supplementary material for: PDIA2 Bridges Endoplasmic Reticulum Stress and Metabolic Reprogramming During Malignant Transformation of Chronic Colitis
Source: Front Oncol. 2022 Jul 4;12:836087. doi: 10.3389/fonc.2022.836087 (PMC9289542; doi:10.3389/fonc.2022.836087)
Supplement: Supplementary file 14 [file Table_7.xlsx]

## Sheet: result-PDIA2-IGG-liusiyuanchli-
TABLE S7| PDIA2 co-immunoprecipitated proteins.
Protein_ID	Accession	Description	Gene name	Protein_Qscore	Protein_Mass	Unique_Peptide_Num	Coverage	PeptideSeqs
Q9BQE3	TBA1C_HUMAN	Tubulin alpha-1C chain	TUBA1C	20.5992	49863.5	4	0.3808	AVCMLSNTTAVAEAWAR;AVFVDLEPTVIDEVR;DVNAAIATIK;EDAANNYAR;EDMAALEK;EIIDLVLDR;FDLMYAK;IHFPLATYAPVISAEK;LDHKFDLMYAK;LISQIVSSITASLR;LSVDYGK;LSVDYGKK;NLDIERPTYTNLNR;QLFHPEQLITGKEDAANNYAR;RNLDIERPTYTNLNR;VGINYQPPTVVPGGDLAK;YMACCLLYR
Q6PIW4	FIGL1_HUMAN	Fidgetin-like protein 1	FIGNL1	2.77867	74030.4	1	0.0178	GILLFGPPGTGK
Q9BUN8	DERL1_HUMAN	Derlin-1	DERL1	5.14981	28781.8	1	0.0438	NFLSTPQFLYR
P57721	PCBP3_HUMAN	Poly(rC)-binding protein 3	PCBP3	5.14981	39440.3	1	0.0377	LVVPASQCGSLIGK
O14681	EI24_HUMAN	Etoposide-induced protein 2.4 homolog	EI24	5.14981	38939.7	1	0.0353	VFIPVLQSVTAR
Q8IXI1	MIRO2_HUMAN	Mitochondrial Rho GTPase 2	RHOT2	5.14981	68074.7	1	0.0162	SAFLQAFLGR
Q9HC21	TPC_HUMAN	Mitochondrial thiamine pyrophosphate carrier	SLC25A19	5.14981	35488.3	1	0.0312	ALISPFDVIK
O14879	IFIT3_HUMAN	Interferon-induced protein with tetratricopeptide repeats 3	IFIT3	5.14981	55949.5	1	0.0286	EAEGEQFVEEALEK
Q9P287	BCCIP_HUMAN	BRCA2 and CDKN1A-interacting protein	BCCIP	3.72602	35956.7	1	0.0255	LLQQLFLK
Q9P2R3	ANFY1_HUMAN	Rabankyrin-5	ANKFY1	5.14981	128318	1	0.0111	SDSWSLANLSSTK
Q9UIA9	XPO7_HUMAN	Exportin-7	XPO7	2.6991	123828	1	0.0083	TTFYTALGR
O00192	ARVC_HUMAN	Armadillo repeat protein deleted in velo-cardio-facial syndrome	ARVCF	5.14981	104577	1	0.0135	GLPLLVALLDHPR
Q04695	K1C17_HUMAN	Keratin, type I cytoskeletal 17	KRT17	2.94622	48076	1	0.1204	DAEDWFFSK;FETEQALR;LAADDFR;LASYLDK;LEQEIATYR;RVLDELTLAR;TRLEQEIATYR;VLDELTLAR
P38435	VKGC_HUMAN	Vitamin K-dependent gamma-carboxylase	GGCX	2.01996	87504.8	1	0.0185	GGPEPTPLVQTFLR
Q6ZXV5	TMTC3_HUMAN	Protein O-mannosyl-transferase TMTC3	TMTC3	2.48002	103942	1	0.0109	ALPILEELLR
Q8WVM8	SCFD1_HUMAN	Sec1 family domain-containing protein 1	SCFD1	14.0256	72334	3	0.0685	FGQDIISPLLSVK;LTSAVSSLPELLEK;SLLDIISDPDAGTPEDK
Q9BVA1	TBB2B_HUMAN	Tubulin beta-2B chain	TUBB2B	5.14981	49920.9	1	0.2315	AILVDLEPGTMDSVR;EVDEQMLNVQNK;FPGQLNADLR;FPGQLNADLRK;GHYTEGAELVDSVLDVVR;GHYTEGAELVDSVLDVVRK;IREEYPDR;ISEQFTAMFR;KLAVNMVPFPR;LAVNMVPFPR;TAVCDIPPR;YLTVAAIFR
Q9H2U2	IPYR2_HUMAN	Inorganic pyrophosphatase 2, mitochondrial	PPA2	2.70631	37896	1	0.0269	YVANIFPYK
Q32P41	TRM5_HUMAN	tRNA (guanine(37)-N1)-methyltransferase	TRMT5	5.14981	58209.2	1	0.0177	AIEFLSAFK
Q6NUQ4	TM214_HUMAN	Transmembrane protein 214	TMEM214	3.4127	77101.4	1	0.0131	DLASYLNYK
P62805	H4_HUMAN	Histone H4	HIST1H4A	3.72602	11360.4	1	0.1165	TVTAMDVVYALK
Q9NVV4	PAPD1_HUMAN	Poly(A) RNA polymerase, mitochondrial	MTPAP	5.14981	66130	1	0.0206	SPPILPTLDSLK
P61803	DAD1_HUMAN	Dolichyl-diphosphooligosaccharide--protein glycosyltransferase subunit DAD1	DAD1	5.14981	12488.6	1	0.1062	FLEEYLSSTPQR
O76070	SYUG_HUMAN	Gamma-synuclein	SNCG	3.32215	13322.8	1	0.1181	TKENVVQSVTSVAEK
Q9Y3T9	NOC2L_HUMAN	Nucleolar complex protein 2 homolog	NOC2L	11.3823	84866.1	3	0.0387	MLQPSSSPLWGK;QMYITYVR;VLAFLVLSR
Q8IZ81	ELMD2_HUMAN	ELMO domain-containing protein 2	ELMOD2	2.47573	34937.7	1	0.0307	LWNLLMPTK
Q9BUJ2	HNRL1_HUMAN	Heterogeneous nuclear ribonucleoprotein U-like protein 1	HNRNPUL1	5.14981	95679.3	1	0.014	YNILGTNAIMDK
Q93034	CUL5_HUMAN	Cullin-5	CUL5	2.44502	90897.4	1	0.0128	TLWSLVAFPK
Q9BXT2	CCG6_HUMAN	Voltage-dependent calcium channel gamma-6 subunit	CACNG6	2.03082	28110.8	1	0.0269	GAEFLLR
Q5VW32	BROX_HUMAN	BRO1 domain-containing protein BROX	BROX	5.14981	46446.6	1	0.0268	IPTEAPQLELK
Q96MH6	TMM68_HUMAN	Transmembrane protein 68	TMEM68	3.6225	37400.5	1	0.037	VPIIPMFTQNIR
P35503	UD13_HUMAN	UDP-glucuronosyltransferase 1-3	UGT1A3	10.2996	60298.9	2	0.0337	AMAIADALGK;IPQTVLWR
Q14145	KEAP1_HUMAN	Kelch-like ECH-associated protein 1	KEAP1	2.01996	69620.7	1	0.016	IGVGVAVLNR
P23229	ITA6_HUMAN	Integrin alpha-6	ITGA6	5.14981	126526	1	0.008	LNYLDILMR
Q9Y376	CAB39_HUMAN	Calcium-binding protein 39	CAB39	2.33369	39843.7	1	0.0323	DVAQIFNNILR
Q13618	CUL3_HUMAN	Cullin-3	CUL3	5.14981	88873.5	1	0.0117	QTLLDMIAR
Q6P9B9	INT5_HUMAN	Integrator complex subunit 5	INTS5	2.81366	107927	1	0.0088	LVPFLDALK
O75843	AP1G2_HUMAN	AP-1 complex subunit gamma-like 2	AP1G2	5.14981	87061.7	1	0.0127	GGLPITQLFR
Q8N5J2	MINY1_HUMAN	Ubiquitin carboxyl-terminal hydrolase MINDY-1	MINDY1	2.15254	51745.6	1	0.0213	LATGLDVNVR
Q4KMP7	TB10B_HUMAN	TBC1 domain family member 10B	TBC1D10B	2.6991	87144.7	1	0.0111	TLPWASVLR
Q96D53	COQ8B_HUMAN	Atypical kinase COQ8B, mitochondrial	COQ8B	2.68022	60031.4	1	0.0184	IQDLIPVLLR
Q8TDC3	BRSK1_HUMAN	Serine/threonine-protein kinase BRSK1	BRSK1	2.07894	85033.8	1	0.0141	RALEMAQHSQR
Q9P289	STK26_HUMAN	Serine/threonine-protein kinase 26	STK26	18.4113	46499.6	4	0.113	AANVLLSEQGDVK;LADFGVAGQLTDTQIKR;TSYLTELIDR;VLFLIPK
Q9NZM1	MYOF_HUMAN	Myoferlin	MYOF	3.32215	234561	1	0.0058	IPANQLAELWLK
Q8IUC4	RHPN2_HUMAN	Rhophilin-2	RHPN2	5.14981	76944.4	1	0.0219	QTQAGLESAIDAFQR
Q8TC07	TBC15_HUMAN	TBC1 domain family member 15	TBC1D15	5.14981	79439.7	1	0.0159	TQLIQLSTLLR
P04908	H2A1B_HUMAN	Histone H2A type 1-B/E	HIST1H2AB	3.72602	14126.9	1	0.0692	AGLQFPVGR
P18206	VINC_HUMAN	Vinculin	VCL	3.72602	123722	1	0.0097	ELLPVLISAMK
P09661	RU2A_HUMAN	U2 small nuclear ribonucleoprotein A'	SNRPA1	5.14981	28398.1	1	0.0353	SLTYLSILR
Q9Y6B6	SAR1B_HUMAN	GTP-binding protein SAR1b	SAR1B	3.72602	22395.5	1	0.0556	LVFLGLDNAGK
Q7Z478	DHX29_HUMAN	ATP-dependent RNA helicase DHX29	DHX29	3.32215	155139	1	0.0058	QFLIDWVR
Q7Z3B4	NUP54_HUMAN	Nucleoporin p54	NUP54	19.0719	55401.4	4	0.0868	LDIISEDISELQK;LIPVPMVGFK;LNELMSQIR;WNQLQAFWGTGK
Q9BZL6	KPCD2_HUMAN	Serine/threonine-protein kinase D2	PRKD2	5.14981	96660.7	1	0.0137	AQSSLGYIPLMR
Q969F9	HPS3_HUMAN	Hermansky-Pudlak syndrome 3 protein	HPS3	3.72602	113662	1	0.012	NINPLTAMSYLR
Q8WV24	PHLA1_HUMAN	Pleckstrin homology-like domain family A member 1	PHLDA1	3.6225	44988	1	0.0224	SDGLLQLWK
Q86V21	AACS_HUMAN	Acetoacetyl-CoA synthetase	AACS	14.0256	75096	3	0.0417	GIADVPEWFK;LNYAENLLR;TGGIVMLGR
P40937	RFC5_HUMAN	Replication factor C subunit 5	RFC5	5.14981	38472.2	1	0.0353	FGPLTPELMVPR
Q9UKV8	AGO2_HUMAN	Protein argonaute-2	AGO2	5.14981	97145.9	1	0.014	QEIIQDLAAMVR
Q9Y2T2	AP3M1_HUMAN	AP-3 complex subunit mu-1	AP3M1	5.14981	46909.3	1	0.0335	VSSQNLVAIPVYVK
Q13884	SNTB1_HUMAN	Beta-1-syntrophin	SNTB1	8.87583	58025.1	2	0.0502	LGGSTSDPPSSQSFSFHR;SGLLEVLVR
Q13087	PDIA2_HUMAN	Protein disulfide-isomerase A2	PDIA2	6.714	58206	3	0.0571429	DMATFLALAK;ETGLDLGDLSR;EMAPAWEALAEK
O15111	IKKA_HUMAN	Inhibitor of nuclear factor kappa-B kinase subunit alpha	CHUK	3.72602	84585	1	0.0121	IQLPIIQLR
Q9UPY5	XCT_HUMAN	Cystine/glutamate transporter	SLC7A11	5.14981	55386.9	1	0.0279	EGHLPEILSMIHVR
Q9H9J2	RM44_HUMAN	39S ribosomal protein L44, mitochondrial	MRPL44	3.72602	37511.7	1	0.0301	DFLITQMTGK
Q6PIU2	NCEH1_HUMAN	Neutral cholesterol ester hydrolase 1	NCEH1	3.72602	45778.7	1	0.0294	IVQELPQLLDAR
Q5T9L3	WLS_HUMAN	Protein wntless homolog	WLS	8.47196	62211.7	2	0.0296	FYLLNIR;INVGIGEIK
Q9NZL4	HPBP1_HUMAN	Hsp70-binding protein 1	HSPBP1	13.9221	39277.5	3	0.0891	ALFAISCLVR;EPELGLEELLR;EQEAGLLQFLR
P42166	LAP2A_HUMAN	Lamina-associated polypeptide 2, isoform alpha	TMPO	5.14981	75445.6	1	0.0159	VIEEEWQQVDR
Q99567	NUP88_HUMAN	Nuclear pore complex protein Nup88	NUP88	5.14981	83488.8	1	0.0148	EDVEVAESPLR
Q9Y6C9	MTCH2_HUMAN	Mitochondrial carrier homolog 2	MTCH2	5.14981	33308.9	1	0.0297	GLFTGLTPR
Q9Y315	DEOC_HUMAN	Deoxyribose-phosphate aldolase	DERA	5.14981	35208.5	1	0.0377	IGASTLLSDIER
P33121	ACSL1_HUMAN	Long-chain-fatty-acid--CoA ligase 1	ACSL1	10.2996	77892.9	2	0.0244	IGFFQGDIR;WLLDFASK
Q2VIR3	IF2GL_HUMAN	Eukaryotic translation initiation factor 2 subunit 3B	EIF2S3B	2.45539	51196.2	1	0.0169	LIGWGQIR
O43684	BUB3_HUMAN	Mitotic checkpoint protein BUB3	BUB3	2.50919	37131.2	1	0.0213	VLVWDLR
O60749	SNX2_HUMAN	Sorting nexin-2	SNX2	5.14981	58434.7	1	0.027	AVNTQALSGAGILR
Q14166	TTL12_HUMAN	Tubulin--tyrosine ligase-like protein 12	TTLL12	3.72602	74356	1	0.0155	YIESPVLFLR
Q8NBN3	TM87A_HUMAN	Transmembrane protein 87A	TMEM87A	11.3114	63388.9	3	0.045	AVFYAEFQNIR;LPLLGEK;NYFSFGK
Q6ZT07	TBCD9_HUMAN	TBC1 domain family member 9	TBC1D9	2.88237	143138	1	0.0071	MTFLFANLK
Q643R3	LPCT4_HUMAN	Lysophospholipid acyltransferase LPCAT4	LPCAT4	2.52021	57183.3	1	0.0267	AENLSVPVIGALLR
Q29963	1C06_HUMAN	HLA class I histocompatibility antigen, Cw-6 alpha chain	HLA-C	10.2996	40943.1	2	0.0683	AYLEGTCVEWLR;WAAVVVPSGEEQR
Q16629	SRSF7_HUMAN	Serine/arginine-rich splicing factor 7	SRSF7	5.14981	27350	1	0.0378	AFSYYGPLR
P05556	ITB1_HUMAN	Integrin beta-1	ITGB1	5.14981	88357	1	0.0138	SLGTDLMNEMR
Q14558	KPRA_HUMAN	Phosphoribosyl pyrophosphate synthase-associated protein 1	PRPSAP1	5.14981	39368.6	1	0.0337	GQDIFIIQTIPR
Q8WTT2	NOC3L_HUMAN	Nucleolar complex protein 3 homolog	NOC3L	3.4127	92489.6	1	0.0163	SPLLPAVLEGLAK
P30044	PRDX5_HUMAN	Peroxiredoxin-5, mitochondrial	PRDX5	5.14981	22072.5	1	0.0374	VNLAELFK
Q9Y6V7	DDX49_HUMAN	Probable ATP-dependent RNA helicase DDX49	DDX49	3.6225	54192	1	0.0228	TAAFVLPILQK
O75352	MPU1_HUMAN	Mannose-P-dolichol utilization defect 1 protein	MPDU1	5.14981	26620.5	1	0.0405	LLVPILLPEK
Q9BVK6	TMED9_HUMAN	Transmembrane emp24 domain-containing protein 9	TMED9	2.81366	27260.2	1	0.0468	QLVEQVEQIQK
Q96HS1	PGAM5_HUMAN	Serine/threonine-protein phosphatase PGAM5, mitochondrial	PGAM5	5.14981	31984.6	1	0.0346	AIETTDIISR
P15313	VATB1_HUMAN	V-type proton ATPase subunit B, kidney isoform	ATP6V1B1	5.14981	56796.8	1	0.0273	QIYPPINVLPSLSR
Q8TDN6	BRX1_HUMAN	Ribosome biogenesis protein BRX1 homolog	BRIX1	6.93011	41374.9	2	0.051	ELLIQIFSTPR;FVLNLIK
Q15382	RHEB_HUMAN	GTP-binding protein Rheb	RHEB	5.14981	20484.5	1	0.0598	VQIPIMLVGNK
Q15233	NONO_HUMAN	Non-POU domain-containing octamer-binding protein	NONO	5.14981	54197.3	1	0.0191	VELDNMPLR
Q9H6V9	LDAH_HUMAN	Lipid droplet-associated hydrolase	LDAH	2.91417	37294.2	1	0.0308	AFLLFPTIER
Q92900	RENT1_HUMAN	Regulator of nonsense transcripts 1	UPF1	5.14981	124267	1	0.0097	VLVEGPLNNLR
Q9Y256	FACE2_HUMAN	CAAX prenyl protease 2	RCE1	3.72602	35808.7	1	0.0426	NQVIAPLTEELVFR
Q15070	OXA1L_HUMAN	Mitochondrial inner membrane protein OXA1L	OXA1L	2.74501	48516.5	1	0.0276	CLIFPLIVTGQR
Q9NTJ5	SAC1_HUMAN	Phosphatidylinositide phosphatase SAC1	SACM1L	7.34852	66924	2	0.0341	QVIINLINQK;TNVIQSLLAR
Q92522	H1X_HUMAN	Histone H1x	H1FX	5.14981	22473.5	1	0.0469	YSQLVVETIR
Q96DV4	RM38_HUMAN	39S ribosomal protein L38, mitochondrial	MRPL38	5.14981	44568.4	1	0.0184	LAFLLFK
P62491	RB11A_HUMAN	Ras-related protein Rab-11A	RAB11A	7.13872	24378.4	2	0.1111	GAVGALLVYDIAK;VVLIGDSGVGK
O00471	EXOC5_HUMAN	Exocyst complex component 5	EXOC5	3.4127	81800.8	1	0.0212	QVGDIFSNPETVLAK
P27487	DPP4_HUMAN	Dipeptidyl peptidase 4	DPP4	2.57952	88222.5	1	0.0091	ISLQWLR
Q13554	KCC2B_HUMAN	Calcium/calmodulin-dependent protein kinase type II subunit beta	CAMK2B	5.14981	72632	1	0.0541	DLKPENLLLASK;GAILTTMLATR;NLINQMLTINPAK
Q13555	KCC2G_HUMAN	Calcium/calmodulin-dependent protein kinase type II subunit gamma	CAMK2G	3.72602	62567.7	1	0.0609	DLKPENLLLASK;FYFENLLSK;NLINQMLTINPAK
P09913	IFIT2_HUMAN	Interferon-induced protein with tetratricopeptide repeats 2	IFIT2	3.72602	54597.5	1	0.0233	ATMCNLLAYLK
Q5JTY5	CBWD3_HUMAN	COBW domain-containing protein 3	CBWD3	5.14981	44010.7	1	0.0354	IPVTIITGYLGAGK
P09914	IFIT1_HUMAN	Interferon-induced protein with tetratricopeptide repeats 1	IFIT1	10.2996	55325.2	2	0.0502	KPTFEVAHLDLAR;VLDQIEFLDTK
P31946	1433B_HUMAN	14-3-3 protein beta/alpha	YWHAB	2.0985	28064.8	1	0.1585	DSTLIMQLLR;NLLSVAYK;YDDMAAAMK;YLIPNATQPESK
Q04917	1433F_HUMAN	14-3-3 protein eta	YWHAH	5.14981	28201	1	0.1301	AVTELNEPLSNEDR;DSTLIMQLLR;NLLSVAYK
P61981	1433G_HUMAN	14-3-3 protein gamma	YWHAG	3.72602	28284.9	1	0.166	DSTLIMQLLR;NLLSVAYK;NVTELNEPLSNEER;YDDMAAAMK
Q14157	UBP2L_HUMAN	Ubiquitin-associated protein 2-like	UBAP2L	5.14981	114465	1	0.0083	IDLAVLLGK
P53680	AP2S1_HUMAN	AP-2 complex subunit sigma	AP2S1	2.24276	17006.7	1	0.0493	FILIQNR
Q7Z794	K2C1B_HUMAN	Keratin, type II cytoskeletal 1b	KRT77	2.96185	61863.5	1	0.0675	FASFIDK;FASFIDKVR;FLEQQNQVLQTK;YEDEINKR;YQELQITAGR
Q9BW92	SYTM_HUMAN	Threonine--tRNA ligase, mitochondrial	TARS2	5.14981	80985.4	1	0.0139	VYNALVAFIR
P33897	ABCD1_HUMAN	ATP-binding cassette sub-family D member 1	ABCD1	5.14981	82884.5	1	0.0161	NLLTAAADAIER
P15311	EZRI_HUMAN	Ezrin	EZR	14.0256	69369.7	3	0.058	APDFVFYAPR;IGFPWSEIR;SQEQLAAELAEYTAK
Q13907	IDI1_HUMAN	Isopentenyl-diphosphate Delta-isomerase 1	IDI1	5.14981	26302.5	1	0.0529	AFSVFLFNTENK
Q5BJF2	SGMR2_HUMAN	Sigma intracellular receptor 2	TMEM97	3.72602	20834.2	1	0.0455	ELYPVEFR
Q7L3T8	SYPM_HUMAN	Probable proline--tRNA ligase, mitochondrial	PARS2	5.14981	53228.1	1	0.0232	QLPFLLYQVTR
Q58FF6	H90B4_HUMAN	Putative heat shock protein HSP 90-beta 4	HSP90AB4P	5.14981	58227.6	1	0.095	EDQTEYLEER;EGLELPEDEEEK;SLIINTFYSNK;VILHLK;VILHLKEDQTEYLEER;YESLTDPSK
Q9Y624	JAM1_HUMAN	Junctional adhesion molecule A	F11R	3.72602	32562.5	1	0.0368	VTFLPTGITFK
Q9NY93	DDX56_HUMAN	Probable ATP-dependent RNA helicase DDX56	DDX56	5.14981	61551	1	0.0183	GPILLPYQFR
Q53H82	LACB2_HUMAN	Endoribonuclease LACTB2	LACTB2	5.14981	32784.9	1	0.0312	EQQILTLFR
O94826	TOM70_HUMAN	Mitochondrial import receptor subunit TOM70	TOMM70	7.96347	67412	2	0.0312	GLLQLQWK;NVDLSTFYQNR
Q00535	CDK5_HUMAN	Cyclin-dependent-like kinase 5	CDK5	5.9864	33283.2	2	0.0548	DLLQNLLK;SFLFQLLK
Q7Z3U7	MON2_HUMAN	Protein MON2 homolog	MON2	8.26438	190237	2	0.0116	LQLLLLNPLK;VLSIGLPVAR
P25098	ARBK1_HUMAN	Beta-adrenergic receptor kinase 1	GRK2	2.77867	79522.4	1	0.0131	SLLEGLLQR
O43929	ORC4_HUMAN	Origin recognition complex subunit 4	ORC4	3.32215	50345.1	1	0.0206	LDILELLEK
Q96QU8	XPO6_HUMAN	Exportin-6	XPO6	5.14981	128801	1	0.0098	DLSSLLQAVGR
Q00534	CDK6_HUMAN	Cyclin-dependent kinase 6	CDK6	3.4127	36915	1	0.0245	DMMFQLLR
Q5VZK9	CARL1_HUMAN	F-actin-uncapping protein LRRC16A	CARMIL1	3.4127	151462	1	0.0073	LTVASFLSDR
O75131	CPNE3_HUMAN	Copine-3	CPNE3	5.14981	60092.1	1	0.0168	DIVQFVPFR
Q9NT62	ATG3_HUMAN	Ubiquitin-like-conjugating enzyme ATG3	ATG3	2.92951	35841.5	1	0.0414	ALEVAEYLTPVLK
Q9BZF1	OSBL8_HUMAN	Oxysterol-binding protein-related protein 8	OSBPL8	8.47196	101132	2	0.0214	SLIWTLLK;VVLPTFILEPR
P50748	KNTC1_HUMAN	Kinetochore-associated protein 1	KNTC1	3.72602	250588	1	0.0059	VLAPELIPSILEK
Q13895	BYST_HUMAN	Bystin	BYSL	5.14981	49570	1	0.0206	FYNLVLLPR
O75530	EED_HUMAN	Polycomb protein EED	EED	3.06699	50165.6	1	0.0204	WLGDLILSK
P62857	RS28_HUMAN	40S ribosomal protein S28	RPS28	5.14981	7836.2	1	0.1739	EGDVLTLLESER
O95757	HS74L_HUMAN	Heat shock 70 kDa protein 4L	HSPA4L	3.4127	94452.5	1	0.0405	DISTTLNADEAVAR;GCALQCAILSPAFK;IQLVMK
O60547	GMDS_HUMAN	GDP-mannose 4,6 dehydratase	GMDS	7.18373	41923.2	2	0.0538	ETTPFYPR;FYQASTSELYGK
Q9UJS0	CMC2_HUMAN	Calcium-binding mitochondrial carrier protein Aralar2	SLC25A13	3.02023	74128.6	1	0.0133	DLGFFGIYK
P49903	SPS1_HUMAN	Selenide, water dikinase 1	SEPHS1	3.6225	42882.7	1	0.0255	VMPLIIQGFK
Q53H12	AGK_HUMAN	Acylglycerol kinase, mitochondrial	AGK	3.72602	47107.4	1	0.0284	GETVPLDVLQIK
Q7L5N1	CSN6_HUMAN	COP9 signalosome complex subunit 6	COPS6	3.72602	36140.2	1	0.0489	SQEGRPVQVIGALIGK
P07954	FUMH_HUMAN	Fumarate hydratase, mitochondrial	FH	5.14981	54602.2	1	0.0294	VAALTGLPFVTAPNK
P21912	SDHB_HUMAN	Succinate dehydrogenase [ubiquinone] iron-sulfur subunit, mitochondrial	SDHB	5.14981	31608.8	1	0.0393	CGPMVLDALIK
Q9Y6K0	CEPT1_HUMAN	Choline/ethanolaminephosphotransferase 1	CEPT1	2.60658	46522.7	1	0.0264	LFQLPTPPLSR
O15269	SPTC1_HUMAN	Serine palmitoyltransferase 1	SPTLC1	5.14981	52710.5	1	0.0359	DHPALNYNIVSGPPSHK
Q9NRW1	RAB6B_HUMAN	Ras-related protein Rab-6B	RAB6B	7.93848	23446.9	2	0.0962	GSDVIIMLVGNK;SLIPSYIR
P16144	ITB4_HUMAN	Integrin beta-4	ITGB4	5.14981	202039	1	0.0066	LVFSALGPTSLR
Q09028	RBBP4_HUMAN	Histone-binding protein RBBP4	RBBP4	2.6	47626.1	1	0.0188	TVALWDLR
Q9UEY8	ADDG_HUMAN	Gamma-adducin	ADD3	3.32215	79105.2	1	0.0198	GLSFSEATASNLVK
Q0VDF9	HSP7E_HUMAN	Heat shock 70 kDa protein 14	HSPA14	5.14981	54760.1	1	0.0275	FTVLFPSGTPLPAR
Q9BR76	COR1B_HUMAN	Coronin-1B	CORO1B	3.72602	54200.2	1	0.0204	DADPILISLR
O15397	IPO8_HUMAN	Importin-8	IPO8	3.72602	119861	1	0.0096	IINFAPSLLR
Q14C86	GAPD1_HUMAN	GTPase-activating protein and VPS9 domain-containing protein 1	GAPVD1	12.8145	164876	3	0.021	ALQIPEVYLR;LFSEGLFSAK;NLMAQLQETMR
P15924	DESP_HUMAN	Desmoplakin	DSP	5.14981	331569	1	0.0031	IEVLEEELR
Q14240	IF4A2_HUMAN	Eukaryotic initiation factor 4A-II	EIF4A2	2.23036	46372.8	1	0.2039	AIIPCIK;GIYAYGFEKPSAIQQR;GYDVIAQAQSGTGK;KVDWLTEK;MFVLDEADEMLSR;QFYINVER;VDWLTEK;VFDMLNR;VLITTDLLAR
O43150	ASAP2_HUMAN	Arf-GAP with SH3 domain, ANK repeat and PH domain-containing protein 2	ASAP2	6.47103	111581	2	0.0179	EIISEVQR;GVDLLQNLIK
P48059	LIMS1_HUMAN	LIM and senescent cell antigen-like-containing domain protein 1	LIMS1	2.15066	37225.8	1	0.0369	VIEGDVVSALNK
Q8N122	RPTOR_HUMAN	Regulatory-associated protein of mTOR	RPTOR	5.14981	148942	1	0.0075	QDLLVASLFR
P10599	THIO_HUMAN	Thioredoxin	TXN	5.14981	11729.7	1	0.0857	CMPTFQFFK
Q9H089	LSG1_HUMAN	Large subunit GTPase 1 homolog	LSG1	6.84059	75178.4	2	0.0243	LILTPFER;QELLELFK
P51530	DNA2_HUMAN	DNA replication ATP-dependent helicase/nuclease DNA2	DNA2	2.08326	120337	1	0.0123	RADPEAGLLLYLK
P52789	HXK2_HUMAN	Hexokinase-2	HK2	5.14981	102313	1	0.0578	GAAMVTAVAYR;MISGMYLGEIVR;MLPTFVR;NILIDFTK;SASLCAATLAAVLQR
P09327	VILI_HUMAN	Villin-1	VIL1	4.10842	92636.7	1	0.0157	ANFLNSNDVFVLK
O00541	PESC_HUMAN	Pescadillo homolog	PES1	3.72602	67960	1	0.0153	LQLSLADFR
P49257	LMAN1_HUMAN	Protein ERGIC-53	LMAN1	8.00326	57513	2	0.0549	DIDNLVQR;GHPDLQGQPAEEIFESVGDR
P61966	AP1S1_HUMAN	AP-1 complex subunit sigma-1A	AP1S1	3.2777	18720.6	1	0.0443	FMLLFSR
P50395	GDIB_HUMAN	Rab GDP dissociation inhibitor beta	GDI2	2.43558	50630.9	1	0.0247	FVSISDLLVPK
Q06787	FMR1_HUMAN	Synaptic functional regulator FMR1	FMR1	5.14981	71130.9	1	0.0127	LQIDEQLR
Q6P1K8	T2H2L_HUMAN	General transcription factor IIH subunit 2-like protein	GTF2H2C	5.14981	44423	1	0.0228	ATIEDILFK
P78406	RAE1L_HUMAN	mRNA export factor	RAE1	5.14981	40941.9	1	0.0353	SSNPMMVLQLPER
Q12774	ARHG5_HUMAN	Rho guanine nucleotide exchange factor 5	ARHGEF5	3.4127	176690	1	0.0056	SFLILPFQR
Q68CQ7	GL8D1_HUMAN	Glycosyltransferase 8 domain-containing protein 1	GLT8D1	2.58618	41909	1	0.0296	FYLPILVPSAK
Q7Z4H3	HDDC2_HUMAN	HD domain-containing protein 2	HDDC2	2.81366	23375.6	1	0.0343	SLLQFLR
Q8WU76	SCFD2_HUMAN	Sec1 family domain-containing protein 2	SCFD2	5.14981	75079.1	1	0.0146	ALWEALLNTK
Q8IYA8	IHO1_HUMAN	Interactor of HORMAD1 protein 1	CCDC36	2.11424	66301.3	1	0.0202	QGEFIEMKSNLK
P36952	SPB5_HUMAN	Serpin B5	SERPINB5	7.34852	42073.4	2	0.064	DVPFGFQTVTSDVNK;IIELPFQNK
O14556	G3PT_HUMAN	Glyceraldehyde-3-phosphate dehydrogenase, testis-specific	GAPDHS	5.14981	44472.8	1	0.0441	AGIALNDNFVK;LTGMAFR
O75153	CLU_HUMAN	Clustered mitochondria protein homolog	CLUH	5.14981	146577	1	0.0069	IGIGELITR
Q5VV41	ARHGG_HUMAN	Rho guanine nucleotide exchange factor 16	ARHGEF16	8.87583	80055.2	2	0.0296	GDLPQVEITK;LPLLMDTLCLK
Q8N392	RHG18_HUMAN	Rho GTPase-activating protein 18	ARHGAP18	5.88335	74929.9	2	0.0226	ALLEFLQR;LLWTIPK
Q9BRR8	GPTC1_HUMAN	G patch domain-containing protein 1	GPATCH1	2.34928	103282	1	0.0097	LSVGFELLR
P48507	GSH0_HUMAN	Glutamate--cysteine ligase regulatory subunit	GCLM	5.14981	30707.8	1	0.0474	LFIVESNSSSSTR
P49137	MAPK2_HUMAN	MAP kinase-activated protein kinase 2	MAPKAPK2	2.11424	45538.5	1	0.0275	ARALEAAALAH
O43292	GPAA1_HUMAN	Glycosylphosphatidylinositol anchor attachment 1 protein	GPAA1	3.4127	67580	1	0.0177	SGALPVAWLER
P23193	TCEA1_HUMAN	Transcription elongation factor A protein 1	TCEA1	5.14981	33948	1	0.0432	NIPMTLELLQSTR
O75746	CMC1_HUMAN	Calcium-binding mitochondrial carrier protein Aralar1	SLC25A12	5.14981	74714.8	1	0.0192	GLIPQLIGVAPEK
Q15125	EBP_HUMAN	3-beta-hydroxysteroid-Delta(8),Delta(7)-isomerase	EBP	2.43989	26335.8	1	0.0435	AAVVPLGTWR
Q8IV04	TB10C_HUMAN	Carabin	TBC1D10C	2.03853	49680.7	1	0.0202	LALGTAEQR
Q9BPX3	CND3_HUMAN	Condensin complex subunit 3	NCAPG	3.2777	114262	1	0.0118	TQIVTEIISEIR
Q96RQ3	MCCA_HUMAN	Methylcrotonoyl-CoA carboxylase subunit alpha, mitochondrial	MCCC1	5.14981	80421.9	1	0.0179	SEQEFQEQLESAR
Q15796	SMAD2_HUMAN	Mothers against decapentaplegic homolog 2	SMAD2	5.14981	52272.8	1	0.0278	VETPVLPPVLVPR
P62273	RS29_HUMAN	40S ribosomal protein S29	RPS29	2.15972	6672.3	1	0.1429	DIGFIKLD
O75907	DGAT1_HUMAN	Diacylglycerol O-acyltransferase 1	DGAT1	3.4127	55242.5	1	0.0164	LFLENLIK
Q9BYK8	HELZ2_HUMAN	Helicase with zinc finger domain 2	HELZ2	5.14981	294465	1	0.0053	VPPLLIYGPFGTGK
O60879	DIAP2_HUMAN	Protein diaphanous homolog 2	DIAPH2	5.14981	125490	1	0.0118	TAQNLSIFLGSYR
P04792	HSPB1_HUMAN	Heat shock protein beta-1	HSPB1	8.87583	22768.5	2	0.0878	GPSWDPFR;LFDQAFGLPR
Q6P1M0	S27A4_HUMAN	Long-chain fatty acid transport protein 4	SLC27A4	3.72602	72018.1	1	0.014	ILSFVYPIR
Q8NI27	THOC2_HUMAN	THO complex subunit 2	THOC2	8.24089	182659	2	0.0107	LGLLEALLK;SFDLLILK
O95336	6PGL_HUMAN	6-phosphogluconolactonase	PGLS	3.11457	27529.6	1	0.031	LLTVPFEK
O95197	RTN3_HUMAN	Reticulon-3	RTN3	5.14981	112541	1	0.0107	TQIDHYVGIAR
P08134	RHOC_HUMAN	Rho-related GTP-binding protein RhoC	RHOC	3.72602	21992.3	1	0.0415	EVFEMATR
P48047	ATPO_HUMAN	ATP synthase subunit O, mitochondrial	ATP5PO	15.4494	23262.7	3	0.1737	LVRPPVQVYGIEGR;TDPSILGGMIVR;VAASVLNPYVK
Q9NRP0	OSTC_HUMAN	Oligosaccharyltransferase complex subunit OSTC	OSTC	5.14981	16817.8	1	0.0805	VPFLVLECPNLK
Q8TF05	PP4R1_HUMAN	Serine/threonine-protein phosphatase 4 regulatory subunit 1	PPP4R1	3.72602	106936	1	0.0084	FLLPIVVR
Q9BYT8	NEUL_HUMAN	Neurolysin, mitochondrial	NLN	5.14981	80599.7	1	0.0142	LVNTGLLTLR
P06400	RB_HUMAN	Retinoblastoma-associated protein	RB1	3.24024	106092	1	0.0065	FFNLLK
P52735	VAV2_HUMAN	Guanine nucleotide exchange factor VAV2	VAV2	10.4948	101224	3	0.0308	EIIELLFHK;LQDLLVVPMQR;YLFLFDK
P55735	SEC13_HUMAN	Protein SEC13 homolog	SEC13	5.14981	35518.1	1	0.0342	NGGQILIADLR
P27169	PON1_HUMAN	Serum paraoxonase/arylesterase 1	PON1	5.14981	39706.2	1	0.031	YVYIAELLAHK
Q8NEB9	PK3C3_HUMAN	Phosphatidylinositol 3-kinase catalytic subunit type 3	PIK3C3	2.22198	101485	1	0.0124	SALMPAQLFFK
P82930	RT34_HUMAN	28S ribosomal protein S34, mitochondrial	MRPS34	5.79018	25634.5	2	0.0734	AWGILTFK;LPLFGLGR
P45844	ABCG1_HUMAN	ATP-binding cassette sub-family G member 1	ABCG1	4.10842	75542.5	1	0.0162	STLMNILAGYR
Q8IZL8	PELP1_HUMAN	Proline-, glutamic acid- and leucine-rich protein 1	PELP1	10.2996	119624	2	0.0159	LASFFLSR;YAAQLPALFR
Q92797	SYMPK_HUMAN	Symplekin	SYMPK	3.32215	141059	1	0.0086	FLIPVLNGLEK
Q96ME1	FXL18_HUMAN	F-box/LRR-repeat protein 18	FBXL18	2.45539	88284.5	1	0.0149	SLSLANLGMMGK
Q9Y5K5	UCHL5_HUMAN	Ubiquitin carboxyl-terminal hydrolase isozyme L5	UCHL5	10.2996	37583	2	0.0578	GLALSNSDVIR;LDTIFFAK
P14324	FPPS_HUMAN	Farnesyl pyrophosphate synthase	FDPS	14.408	48244.6	3	0.0955	ATPEQYQILK;QDFVQHFSQIVR;VLTEDEMGHPEIGDAIAR
Q8N6R0	EFNMT_HUMAN	eEF1A lysine and N-terminal methyltransferase	EEF1AKNMT	3.72602	78717.5	1	0.0129	AVFPLLYVR
O43324	MCA3_HUMAN	Eukaryotic translation elongation factor 1 epsilon-1	EEF1E1	5.14981	19798.3	1	0.0575	AIVQQWLEYR
Q7Z7H5	TMED4_HUMAN	Transmembrane emp24 domain-containing protein 4	TMED4	4.10842	25926.3	1	0.0485	QLLDQVEQIQK
Q15166	PON3_HUMAN	Serum paraoxonase/lactonase 3	PON3	5.14981	39582.3	1	0.0198	STVEIFK
Q53GS9	SNUT2_HUMAN	U4/U6.U5 tri-snRNP-associated protein 2	USP39	3.72602	65339.7	1	0.0212	TIVTDVFQGSMR
Q9GZV4	IF5A2_HUMAN	Eukaryotic translation initiation factor 5A-2	EIF5A2	3.20409	16782.2	1	0.0784	VHLVGIDIFTGK
P08708	RS17_HUMAN	40S ribosomal protein S17	RPS17	3.4127	15540.4	1	0.0889	VCEEIAIIPSKK
Q9BRQ8	AIFM2_HUMAN	Apoptosis-inducing factor 2	AIFM2	5.14981	40501.3	1	0.0349	VSNLEELPLNEYR
O60884	DNJA2_HUMAN	DnaJ homolog subfamily A member 2	DNAJA2	5.14981	45716.6	1	0.0243	VSLEDLYNGK
Q9BTE7	DCNL5_HUMAN	DCN1-like protein 5	DCUN1D5	5.14981	27490.6	1	0.038	SMLALLLGR
O00443	P3C2A_HUMAN	Phosphatidylinositol 4-phosphate 3-kinase C2 domain-containing subunit alpha	PIK3C2A	5.14981	190559	1	0.0053	VSLPLFDFK
Q8TD19	NEK9_HUMAN	Serine/threonine-protein kinase Nek9	NEK9	5.14981	107100	1	0.0133	LGINLLGGPLGGK
Q9Y277	VDAC3_HUMAN	Voltage-dependent anion-selective channel protein 3	VDAC3	5.14981	30639.3	1	0.0353	LTLSALIDGK
P04196	HRG_HUMAN	Histidine-rich glycoprotein	HRG	2.67228	59540.9	1	0.0171	DGYLFQLLR
Q9UNF1	MAGD2_HUMAN	Melanoma-associated antigen D2	MAGED2	5.14981	64914.4	1	0.0182	SSEAVIWEVLR
Q9H8S9	MOB1A_HUMAN	MOB kinase activator 1A	MOB1A	5.14981	25063.6	1	0.0509	ELAPLQELIEK
P05091	ALDH2_HUMAN	Aldehyde dehydrogenase, mitochondrial	ALDH2	3.72602	56345.6	1	0.0329	AAFQLGSPWR;LADLIER
Q99797	MIPEP_HUMAN	Mitochondrial intermediate peptidase	MIPEP	5.14981	80588.8	1	0.0154	NPETVMQFLEK
P36915	GNL1_HUMAN	Guanine nucleotide-binding protein-like 1	GNL1	3.72602	68618.5	1	0.0214	EVYQPGSVLDFPR
Q6IV72	ZN425_HUMAN	Zinc finger protein 425	ZNF425	2.202	87663.5	1	0.0106	IKLDEHIR
Q8TEQ6	GEMI5_HUMAN	Gem-associated protein 5	GEMIN5	5.14981	168483	1	0.0066	SLEAFFLYGR
P00403	COX2_HUMAN	Cytochrome c oxidase subunit 2	MT-CO2	5.14981	25548.2	1	0.0441	VVLPIEAPIR
Q6ZRP7	QSOX2_HUMAN	Sulfhydryl oxidase 2	QSOX2	2.47573	77479.6	1	0.0158	TLKDFVTVLAK
Q15648	MED1_HUMAN	Mediator of RNA polymerase II transcription subunit 1	MED1	5.14981	168373	1	0.0057	VPLILNLIR
P21810	PGS1_HUMAN	Biglycan	BGN	5.14981	41627.5	1	0.0299	IQAIELEDLLR
Q9Y6V0	PCLO_HUMAN	Protein piccolo	PCLO	2.41678	560355	1	0.0018	VDAKVEIIK
P07237	PDIA1_HUMAN	Protein disulfide-isomerase	P4HB	17.6259	57080.7	5	0.0984	EADDIVNWLK;ENLLDFIK;ILEFFGLK;QLAPIWDK;VDATEESDLAQQYGVR
Q9Y2Z4	SYYM_HUMAN	Tyrosine--tRNA ligase, mitochondrial	YARS2	5.14981	53165.7	1	0.0189	IELPELFDR
Q9Y2L9	LRCH1_HUMAN	Leucine-rich repeat and calponin homology domain-containing protein 1	LRCH1	3.83033	80824	1	0.0124	VLVIPICFR
P49821	NDUV1_HUMAN	NADH dehydrogenase [ubiquinone] flavoprotein 1, mitochondrial	NDUFV1	5.14981	50784.8	1	0.0216	GPDWILGEIK
Q969E2	SCAM4_HUMAN	Secretory carrier-associated membrane protein 4	SCAMP4	5.14981	25710.7	1	0.048	AQTEWNTGTWR
P25685	DNJB1_HUMAN	DnaJ homolog subfamily B member 1	DNAJB1	5.14981	38020.4	1	0.0294	NPFDTFFGQR
P51809	VAMP7_HUMAN	Vesicle-associated membrane protein 7	VAMP7	5.14981	24919	1	0.0409	AFNFLNEIK
P54840	GYS2_HUMAN	Glycogen [starch] synthase, liver	GYS2	5.14981	80937.7	1	0.0299	TNNFNVETLK;VGGIYTVIQTK
P13807	GYS1_HUMAN	Glycogen [starch] synthase, muscle	GYS1	10.2996	83732.5	2	0.0393	GADVFLEALAR;LSDLLDWK;TNNFNVETLK
Q9HAV7	GRPE1_HUMAN	GrpE protein homolog 1, mitochondrial	GRPEL1	2.81366	24263.9	1	0.0507	DLLEVADVLEK
P07099	HYEP_HUMAN	Epoxide hydrolase 1	EPHX1	7.39257	52915	2	0.0418	FSTWTNTEFR;IIPLLTDPK
Q9H330	TM245_HUMAN	Transmembrane protein 245	TMEM245	3.72602	97295.2	1	0.0159	QGALAPWPIVGLGK
O75844	FACE1_HUMAN	CAAX prenyl protease 1 homolog	ZMPSTE24	6.79482	54777.5	2	0.0337	DLYSALIK;SIDFPLTK
Q99460	PSMD1_HUMAN	26S proteasome non-ATPase regulatory subunit 1	PSMD1	8.56251	105769	2	0.0283	DNLEWLAR;NAQAIEDMVGYAQETQHEK
O76071	CIAO1_HUMAN	Probable cytosolic iron-sulfur protein assembly protein CIAO1	CIAO1	3.4127	37815.8	1	0.0472	SVAWAPSGNLLATCSR
P40121	CAPG_HUMAN	Macrophage-capping protein	CAPG	5.14981	38474.5	1	0.0374	QAALQVAEGFISR
P36551	HEM6_HUMAN	Oxygen-dependent coproporphyrinogen-III oxidase, mitochondrial	CPOX	5.14981	50120	1	0.0286	IESILMSLPLTAR
Q8N3U4	STAG2_HUMAN	Cohesin subunit SA-2	STAG2	5.14981	141235	1	0.0106	SQLIDELADKFNR
Q00341	VIGLN_HUMAN	Vigilin	HDLBP	5.14981	141368	1	0.0079	GNSLQEILER
Q9H857	NT5D2_HUMAN	5'-nucleotidase domain-containing protein 2	NT5DC2	5.14981	60679.7	1	0.0173	QGNLFDFLR
Q07955	SRSF1_HUMAN	Serine/arginine-rich splicing factor 1	SRSF1	5.14981	27727.8	1	0.0403	TKDIEDVFYK
Q9HC07	TM165_HUMAN	Transmembrane protein 165	TMEM165	5.14981	34883.5	1	0.034	SQLTTIVLAAR
Q9HAU5	RENT2_HUMAN	Regulator of nonsense transcripts 2	UPF2	3.4127	147717	1	0.0071	LDLLPFYAR
Q7Z3C6	ATG9A_HUMAN	Autophagy-related protein 9A	ATG9A	5.14981	94387	1	0.0119	ESTAFLGFLK
Q12904	AIMP1_HUMAN	Aminoacyl tRNA synthase complex-interacting multifunctional protein 1	AIMP1	5.14981	34331.1	1	0.0385	GAEADQIIEYLK
Q9Y320	TMX2_HUMAN	Thioredoxin-related transmembrane protein 2	TMX2	10.2996	34015.6	2	0.0743	EFNLNELYQR;QLPTLILFQGGK
Q5VZL5	ZMYM4_HUMAN	Zinc finger MYM-type protein 4	ZMYM4	2.202	172677	1	0.0078	QFDQVSVFKSIR
Q16555	DPYL2_HUMAN	Dihydropyrimidinase-related protein 2	DPYSL2	2.67228	62254.6	1	0.0192	GIQEEMEALVK
Q9Y3P9	RBGP1_HUMAN	Rab GTPase-activating protein 1	RABGAP1	3.72602	121660	1	0.0103	ILETWGELLSK
Q93009	UBP7_HUMAN	Ubiquitin carboxyl-terminal hydrolase 7	USP7	5.14981	128220	1	0.0082	DLLQFFKPR
Q9UPN7	PP6R1_HUMAN	Serine/threonine-protein phosphatase 6 regulatory subunit 1	PPP6R1	5.14981	96663.7	1	0.0125	QDVVNWLNEEK
Q9H0C8	ILKAP_HUMAN	Integrin-linked kinase-associated serine/threonine phosphatase 2C	ILKAP	2.33369	42879.8	1	0.023	ASSVIFGLK
Q5VW36	FOCAD_HUMAN	Focadhesin	FOCAD	3.17232	199944	1	0.0061	TVAGIPNFILK
O00186	STXB3_HUMAN	Syntaxin-binding protein 3	STXBP3	3.17232	67720.8	1	0.0152	VLLPVLLNK
Q7Z2Z2	EFL1_HUMAN	Elongation factor-like GTPase 1	EFL1	5.14981	125350	1	0.0071	YSPLEFLR
Q14643	ITPR1_HUMAN	Inositol 1,4,5-trisphosphate receptor type 1	ITPR1	5.14981	313729	1	0.0058	DLQNFLR;LLLAIMESR
Q6P1J9	CDC73_HUMAN	Parafibromin	CDC73	5.14981	60539.1	1	0.0188	NIFAILQSVK
P06127	CD5_HUMAN	T-cell surface glycoprotein CD5	CD5	2.73738	54542.8	1	0.0323	VLALLCSGFQPKVQSR
Q08379	GOGA2_HUMAN	Golgin subfamily A member 2	GOLGA2	5.14981	113017	1	0.01	LLELQELVLR
O95858	TSN15_HUMAN	Tetraspanin-15	TSPAN15	3.72602	33142.8	1	0.0408	NQTIDFLNDNIR
P12235	ADT1_HUMAN	ADP/ATP translocase 1	SLC25A4	3.53083	33043.2	1	0.1946	AAYFGVYDTAK;EQGFLSFWR;GAWSNVLR;GNLANVIR;LLLQVQHASK;YFPTQALNFAFK
Q5TBA9	FRY_HUMAN	Protein furry homolog	FRY	3.09107	338659	1	0.003	LELIDLLAR
P56524	HDAC4_HUMAN	Histone deacetylase 4	HDAC4	2.23327	118966	1	0.0083	QILIAEFQR
Q15005	SPCS2_HUMAN	Signal peptidase complex subunit 2	SPCS2	2.3372	24986.7	1	0.031	LTFISGR
P28331	NDUS1_HUMAN	NADH-ubiquinone oxidoreductase 75 kDa subunit, mitochondrial	NDUFS1	3.09107	79416.5	1	0.022	NDGAAILAAVSSIAQK
Q9H0S4	DDX47_HUMAN	Probable ATP-dependent RNA helicase DDX47	DDX47	5.14981	50614.7	1	0.0286	IQIEAIPLALQGR
P42356	PI4KA_HUMAN	Phosphatidylinositol 4-kinase alpha	PI4KA	2.47573	236678	1	0.0057	DFLVIPSPVLVK
Q9UBD5	ORC3_HUMAN	Origin recognition complex subunit 3	ORC3	3.72602	82201.5	1	0.0141	LLLTTQFPFK
P62917	RL8_HUMAN	60S ribosomal protein L8	RPL8	3.72602	28007.3	1	0.0623	ASGNYATVISHNPETK
P20742	PZP_HUMAN	Pregnancy zone protein	PZP	2.51484	163760	1	0.0061	ATVLNYLPK
P08962	CD63_HUMAN	CD63 antigen	CD63	5.14981	25619.1	1	0.042	VMSEFNNNFR
P35580	MYH10_HUMAN	Myosin-10	MYH10	5.14981	228858	1	0.0476	ADEWLMK;ADFCIIHYAGK;AGVLAHLEEER;AGVLAHLEEERDLK;DKADFCIIHYAGK;DRAEAEAR;FDQLLAEEK;KFDQLLAEEK;KQELEEILHDLESR;LDPHLVLDQLR;TQLEELEDELQATEDAK
O14744	ANM5_HUMAN	Protein arginine N-methyltransferase 5	PRMT5	5.14981	72637.5	1	0.0204	AAILPTSIFLTNK
Q86YV6	MYLK4_HUMAN	Myosin light chain kinase family member 4	MYLK4	2.67228	44479.6	1	0.0206	IIDFGLAR
Q96G23	CERS2_HUMAN	Ceramide synthase 2	CERS2	3.72602	44847.3	1	0.0211	MFNYAGWK
Q5JTZ9	SYAM_HUMAN	Alanine--tRNA ligase, mitochondrial	AARS2	3.72602	107273	1	0.0081	AAFLNFFR
Q7L5N7	PCAT2_HUMAN	Lysophosphatidylcholine acyltransferase 2	LPCAT2	3.6225	60169.4	1	0.0202	NENAQVPLIGR
Q8N2F6	ARM10_HUMAN	Armadillo repeat-containing protein 10	ARMC10	5.14981	37516.6	1	0.0262	VLTLFQNIK
Q9H1I8	ASCC2_HUMAN	Activating signal cointegrator 1 complex subunit 2	ASCC2	3.6225	86306.3	1	0.0106	SVFLTFLR
P11766	ADHX_HUMAN	Alcohol dehydrogenase class-3	ADH5	13.4142	39698.4	3	0.0668	GTAFGGWK;IDPLAPLDK;LVSEYMSK
P69891	HBG1_HUMAN	Hemoglobin subunit gamma-1	HBG1	5.14981	16130.3	1	0.068	LLVVYPWTQR
Q9NXH8	TOR4A_HUMAN	Torsin-4A	TOR4A	10.2996	46884.9	2	0.0544	ASLLAVLSR;SAEAAAAQAEEDLR
Q13362	2A5G_HUMAN	Serine/threonine-protein phosphatase 2A 56 kDa regulatory subunit gamma isoform	PPP2R5C	5.14981	61021.6	1	0.0267	AALSEMVEYITHNR
Q13435	SF3B2_HUMAN	Splicing factor 3B subunit 2	SF3B2	5.14981	100165	1	0.0123	VPPPWLIAMQR
Q13617	CUL2_HUMAN	Cullin-2	CUL2	16.4114	86926.8	4	0.0376	FNNFIK;KLMVEPLQAILIR;LMVEPLQAILIR;LTSFITVFK
Q14534	ERG1_HUMAN	Squalene monooxygenase	SQLE	5.14981	63882.4	1	0.0279	ELHAPLTVVADGLFSK
Q969Q0	RL36L_HUMAN	60S ribosomal protein L36a-like	RPL36AL	2.19942	12460.8	1	0.066	KGQVIQF
Q8NFJ5	RAI3_HUMAN	Retinoic acid-induced protein 3	GPRC5A	5.14981	40224.9	1	0.0364	TNVNVFSELSAPR
Q02218	ODO1_HUMAN	2-oxoglutarate dehydrogenase, mitochondrial	OGDH	3.4127	115861	1	0.0068	SWDIFFR
Q9H2X9	S12A5_HUMAN	Solute carrier family 12 member 5	SLC12A5	3.72602	126102	1	0.0123	DGIVPFLQVFGHGK
Q9UKU7	ACAD8_HUMAN	Isobutyryl-CoA dehydrogenase, mitochondrial	ACAD8	5.14981	45040.5	1	0.0313	IGSEGQGFLIAVR
Q96C19	EFHD2_HUMAN	EF-hand domain-containing protein D2	EFHD2	7.83444	26680.5	2	0.0708	DGFIDLMELK;EFLLIFR
Q7Z2W4	ZCCHV_HUMAN	Zinc finger CCCH-type antiviral protein 1	ZC3HAV1	3.4127	101367	1	0.0122	SNPSVFVIFQK
Q13547	HDAC1_HUMAN	Histone deacetylase 1	HDAC1	7.13872	55067.7	2	0.0436	YGEYFPGTGDLR;YYAVNYPLR
Q5JPH6	SYEM_HUMAN	Probable glutamate--tRNA ligase, mitochondrial	EARS2	3.72602	58651.6	1	0.0191	DVLNPVYVER
P78381	S35A2_HUMAN	UDP-galactose translocator	SLC35A2	2.71644	41281.5	1	0.0278	GDLITEPFLPK
P35251	RFC1_HUMAN	Replication factor C subunit 1	RFC1	3.4127	128175	1	0.0096	GGIQELIGLIK
P29317	EPHA2_HUMAN	Ephrin type-A receptor 2	EPHA2	5.14981	108197	1	0.0102	FADIVSILDK
Q8WVB6	CTF18_HUMAN	Chromosome transmission fidelity protein 18 homolog	CHTF18	5.14981	107317	1	0.0113	VVQGLFDNFLR
P03891	NU2M_HUMAN	NADH-ubiquinone oxidoreductase chain 2	MT-ND2	5.14981	38934.7	1	0.0259	WAIIEEFTK
Q99569	PKP4_HUMAN	Plakophilin-4	PKP4	2.66425	131787	1	0.0084	GLPILVELLR
Q14980	NUMA1_HUMAN	Nuclear mitotic apparatus protein 1	NUMA1	5.14981	238115	1	0.0066	DSALETLQGQLEEK
Q9UPT5	EXOC7_HUMAN	Exocyst complex component 7	EXOC7	5.89445	83330.1	2	0.0299	NLPVFQPGVK;NMVSILSSFESR
P98174	FGD1_HUMAN	FYVE, RhoGEF and PH domain-containing protein 1	FGD1	2.01286	106494	1	0.0114	QESVELTVQQK
Q9H3K2	GHITM_HUMAN	Growth hormone-inducible transmembrane protein	GHITM	5.14981	37180.6	1	0.0319	VATMLATGGNR
Q9BUQ8	DDX23_HUMAN	Probable ATP-dependent RNA helicase DDX23	DDX23	5.14981	95523.9	1	0.0146	AQPLSLEELLAK
P55061	BI1_HUMAN	Bax inhibitor 1	TMBIM6	5.14981	26519.9	1	0.0338	INFDALLK
Q13131	AAPK1_HUMAN	5'-AMP-activated protein kinase catalytic subunit alpha-1	PRKAA1	5.14981	63968.6	1	0.0179	VPFLVAETPR
Q5TA45	INT11_HUMAN	Integrator complex subunit 11	INTS11	5.14981	67618.6	1	0.0167	VLIPVFALGR
P00558	PGK1_HUMAN	Phosphoglycerate kinase 1	PGK1	3.32215	44586.1	1	0.0408	ALESPERPFLAILGGAK
O15439	MRP4_HUMAN	Multidrug resistance-associated protein 4	ABCC4	5.14981	149432	1	0.0068	SSLISALFR
Q5SSJ5	HP1B3_HUMAN	Heterochromatin protein 1-binding protein 3	HP1BP3	11.1561	61169.3	3	0.0506	EASYSLIR;LEDVLPLAFTR;VDIRPQLLK
Q9H936	GHC1_HUMAN	Mitochondrial glutamate carrier 1	SLC25A22	18.7115	34448.3	5	0.1641	GLGATLLR;GVNEDTYSGILDCAR;IQLQDAGRIAAQR;LAANDFFR;SEGYFGMYR
P46779	RL28_HUMAN	60S ribosomal protein L28	RPL28	7.36897	15737.7	2	0.1387	NCSSFLIK;TVGVEPAADGK
Q92828	COR2A_HUMAN	Coronin-2A	CORO2A	5.14981	59725.3	1	0.0229	SLIEPISMIVPR
P27824	CALX_HUMAN	Calnexin	CANX	6.35892	67525.8	2	0.0372	GTLSGWILSK;TPELNLDQFHDK
Q7Z333	SETX_HUMAN	Probable helicase senataxin	SETX	2.29623	302689	1	0.0022	IILEFK
P62136	PP1A_HUMAN	Serine/threonine-protein phosphatase PP1-alpha catalytic subunit	PPP1CA	14.408	37487.8	3	0.0606	IKYPENFFLLR;LNLDSIIGR;YPENFFLLR
Q9NVI1	FANCI_HUMAN	Fanconi anemia group I protein	FANCI	2.22767	149229	1	0.0068	GNILDMVLR
P36543	VATE1_HUMAN	V-type proton ATPase subunit E 1	ATP6V1E1	3.72602	26128.8	1	0.0619	ARDDLITDLLNEAK
P30622	CLIP1_HUMAN	CAP-Gly domain-containing linker protein 1	CLIP1	2.99896	162147	1	0.0104	EENSGLLQELEELRK
Q02790	FKBP4_HUMAN	Peptidyl-prolyl cis-trans isomerase FKBP4	FKBP4	2.6991	51772.1	1	0.0218	AWDIAIATMK
Q9H270	VPS11_HUMAN	Vacuolar protein sorting-associated protein 11 homolog	VPS11	3.72602	107768	1	0.0159	ANSEEFIPIFANNPR
Q6UXN9	WDR82_HUMAN	WD repeat-containing protein 82	WDR82	2.96185	35056.5	1	0.0224	YGVDLIR
Q92905	CSN5_HUMAN	COP9 signalosome complex subunit 5	COPS5	9.25823	37554.7	2	0.0659	LLELLWNK;SGGNLEVMGLMLGK
Q8TBC4	UBA3_HUMAN	NEDD8-activating enzyme E1 catalytic subunit	UBA3	5.14981	51819.3	1	0.0238	SPAITATLEGK
Q7KZF4	SND1_HUMAN	Staphylococcal nuclease domain-containing protein 1	SND1	3.72602	101934	1	0.0088	QFLPFLQR
Q96JG6	VPS50_HUMAN	Syndetin	VPS50	2.96185	111104	1	0.0083	QLLIGLLK
Q7Z404	TMC4_HUMAN	Transmembrane channel-like protein 4	TMC4	5.14981	79157.1	1	0.014	SLQPWAWTLK
Q9Y383	LC7L2_HUMAN	Putative RNA-binding protein Luc7-like 2	LUC7L2	7.59994	46485.6	2	0.051	AMLDQLMGTSR;LHLGFIEIR
O75695	XRP2_HUMAN	Protein XRP2	RP2	2.89836	39615.5	1	0.0286	APDFLPLLNK
Q14194	DPYL1_HUMAN	Dihydropyrimidinase-related protein 1	CRMP1	2.01286	62144.7	1	0.021	IVFEDGNINVNK
O15372	EIF3H_HUMAN	Eukaryotic translation initiation factor 3 subunit H	EIF3H	2.31796	39905.1	1	0.0341	GEPPLPEEDLSK
Q8NCE2	MTMRE_HUMAN	Myotubularin-related protein 14	MTMR14	2.91417	72157.8	1	0.0138	TPLFISLLR
Q92685	ALG3_HUMAN	Dol-P-Man:Man(5)GlcNAc(2)-PP-Dol alpha-1,3-mannosyltransferase	ALG3	10.2996	50093.5	2	0.032	TGESILSLLR;TGESILSLLRDPSK
Q86VN1	VPS36_HUMAN	Vacuolar protein-sorting-associated protein 36	VPS36	5.14981	43788.7	1	0.0337	QLAGILQVPLEER
Q9NQW7	XPP1_HUMAN	Xaa-Pro aminopeptidase 1	XPNPEP1	5.14981	69873.2	1	0.0144	QEALEWLIR
P45880	VDAC2_HUMAN	Voltage-dependent anion-selective channel protein 2	VDAC2	5.14981	31546.5	1	0.034	LTLSALVDGK
Q13363	CTBP1_HUMAN	C-terminal-binding protein 1	CTBP1	5.14981	47505.5	1	0.025	GETLGIIGLGR
O60313	OPA1_HUMAN	Dynamin-like 120 kDa protein, mitochondrial	OPA1	8.2168	111561	2	0.0281	EVLEDFAEDGEK;SIVTDLVSQMDPHGR
Q14247	SRC8_HUMAN	Src substrate cortactin	CTTN	13.7123	61548.5	3	0.0364	FGVQMDR;SAVGFEYQGK;VDQSAVGFEYQGK
O94886	CSCL1_HUMAN	CSC1-like protein 1	TMEM63A	5.14981	92066	1	0.0124	LPGLILYTFR
P47712	PA24A_HUMAN	Cytosolic phospholipase A2	PLA2G4A	2.96185	85184.2	1	0.02	DVPVVAILGSGGGFR
P51617	IRAK1_HUMAN	Interleukin-1 receptor-associated kinase 1	IRAK1	10.2996	76488.6	2	0.0323	QSFLTEVEQLSR;TASVLWPWINR
Q99808	S29A1_HUMAN	Equilibrative nucleoside transporter 1	SLC29A1	3.4127	50186.4	1	0.0197	WLPSLVLAR
Q92665	RT31_HUMAN	28S ribosomal protein S31, mitochondrial	MRPS31	2.48572	45290.5	1	0.0278	ISFSNIISDMK
P62979	RS27A_HUMAN	Ubiquitin-40S ribosomal protein S27a	RPS27A	16.4382	17953.5	4	0.2756	ECPSDECGAGVFMASHFDR;ESTLHLVLR;MQIFVK;TLSDYNIQK
O75955	FLOT1_HUMAN	Flotillin-1	FLOT1	5.14981	47325.6	1	0.0422	TEAEIAHIALETLEGHQR
Q9NVU7	SDA1_HUMAN	Protein SDA1 homolog	SDAD1	3.6225	79820.5	1	0.0189	LPSNLPQLQNLIK
P51648	AL3A2_HUMAN	Fatty aldehyde dehydrogenase	ALDH3A2	4.10842	54812.9	1	0.0247	NVDEAINFINER
A6NHQ2	FBLL1_HUMAN	rRNA/tRNA 2'-O-methyltransferase fibrillarin-like protein 1	FBLL1	5.14981	34782.1	1	0.0329	IVALNAHTFLR
Q9H9T3	ELP3_HUMAN	Elongator complex protein 3	ELP3	5.14981	62219.1	1	0.0183	ILALVPPWTR
Q9BV38	WDR18_HUMAN	WD repeat-containing protein 18	WDR18	4.10842	47375	1	0.0231	NYISAWELQR
Q5VZB9	DMRTA_HUMAN	Doublesex- and mab-3-related transcription factor A1	DMRTA1	2.23036	53091.5	1	0.0119	LEGILR
Q8NBS9	TXND5_HUMAN	Thioredoxin domain-containing protein 5	TXNDC5	5.14981	47598.7	1	0.0208	GYPTLLLFR
P49959	MRE11_HUMAN	Double-strand break repair protein MRE11	MRE11	10.2996	80543.3	2	0.0325	GNDTFVTLDEILR;IDISPVLLQK
Q14746	COG2_HUMAN	Conserved oligomeric Golgi complex subunit 2	COG2	8.11166	83155.3	2	0.0352	ALNQLSVPLGQLR;SFSALAELVAAAK
Q9NVI7	ATD3A_HUMAN	ATPase family AAA domain-containing protein 3A	ATAD3A	5.14981	71324.7	1	0.0741	ATLNAFLYR;ITVLEALR;QQQLLNEENLR;QTVLESIR;TAGTLFGEGFR
Q5T9A4	ATD3B_HUMAN	ATPase family AAA domain-containing protein 3B	ATAD3B	5.14981	72527.3	1	0.0772	ITVLEALR;LKEYEAAVEQLK;QQQLLNEENLR;QTVLESIR;TAGTLFGEGFR
Q13347	EIF3I_HUMAN	Eukaryotic translation initiation factor 3 subunit I	EIF3I	5.14981	36478.6	1	0.0492	GHFGPINSVAFHPDGK
Q8WYA6	CTBL1_HUMAN	Beta-catenin-like protein 1	CTNNBL1	2.89836	65132.1	1	0.0142	TIFPLFMK
Q8IYI6	EXOC8_HUMAN	Exocyst complex component 8	EXOC8	3.72602	81747.4	1	0.0166	SAMGMFVDAFSK
Q3LXA3	TKFC_HUMAN	Triokinase/FMN cyclase	TKFC	5.14981	58910	1	0.0209	SPGADLLQVLTK
Q9Y6Y8	S23IP_HUMAN	SEC23-interacting protein	SEC23IP	8.87583	111007	2	0.023	LEPMIVPDLDLK;SAWQTLNEFAR
Q16762	THTR_HUMAN	Thiosulfate sulfurtransferase	TST	5.14981	33407.8	1	0.0404	TYEQVLENLESK
P43307	SSRA_HUMAN	Translocon-associated protein subunit alpha	SSR1	2.1548	32215.3	1	0.0385	GEDFPANNIVK
O75381	PEX14_HUMAN	Peroxisomal membrane protein PEX14	PEX14	5.14981	41211.7	1	0.0265	YLLPLILGGR
Q13217	DNJC3_HUMAN	DnaJ homolog subfamily C member 3	DNAJC3	5.14981	57544.2	1	0.0198	LIESAEELIR
Q15717	ELAV1_HUMAN	ELAV-like protein 1	ELAVL1	3.72602	36069.1	1	0.0399	SLFSSIGEVESAK
Q14435	GALT3_HUMAN	Polypeptide N-acetylgalactosaminyltransferase 3	GALNT3	8.87583	72563.9	2	0.0363	DQLLYNPFLK;TPTFAGGLFSISK
O14735	CDIPT_HUMAN	CDP-diacylglycerol--inositol 3-phosphatidyltransferase	CDIPT	5.14981	23523.1	1	0.0516	MIDLSGNPVLR
Q96KN1	FA84B_HUMAN	Protein FAM84B	FAM84B	5.14981	34453.1	1	0.0484	LEVINSFLTDASQGR
Q14653	IRF3_HUMAN	Interferon regulatory factor 3	IRF3	3.72602	47189.6	1	0.0211	AGQWLWAQR
Q8WTW3	COG1_HUMAN	Conserved oligomeric Golgi complex subunit 1	COG1	5.14981	108909	1	0.0102	QALTDFLLAR
P41743	KPCI_HUMAN	Protein kinase C iota type	PRKCI	5.14981	68218.3	1	0.0235	ASSSLGLQDFDLLR
P62891	RL39_HUMAN	60S ribosomal protein L39	RPL39	5.14981	6402.65	1	0.1961	QNRPIPQWIR
Q96AA3	RFT1_HUMAN	Protein RFT1 homolog	RFT1	3.72602	60296.4	1	0.0129	LTWSFFK
Q58EX7	PKHG4_HUMAN	Puratrophin-1	PLEKHG4	2.33369	130720	1	0.005	LLLYLR
O00178	GTPB1_HUMAN	GTP-binding protein 1	GTPBP1	2.21012	72408	1	0.0164	RVGDNDFLEVR
Q9H5Q4	TFB2M_HUMAN	Dimethyladenosine transferase 2, mitochondrial	TFB2M	5.14981	45319.8	1	0.0227	LYLIQMIPR
P62304	RUXE_HUMAN	Small nuclear ribonucleoprotein E	SNRPE	2.6991	10796.6	1	0.1196	VMVQPINLIFR
P07339	CATD_HUMAN	Cathepsin D	CTSD	3.09107	44523.6	1	0.0267	FDGILGMAYPR
Q14232	EI2BA_HUMAN	Translation initiation factor eIF-2B subunit alpha	EIF2B1	3.72602	33690.8	1	0.023	TLLEFLK
Q07666	KHDR1_HUMAN	KH domain-containing, RNA-binding, signal transduction-associated protein 1	KHDRBS1	5.14981	48197.2	1	0.0316	KDDEENYLDLFSHK
P16402	H13_HUMAN	Histone H1.3	HIST1H1D	3.72602	22336.3	1	0.0498	ALAAAGYDVEK
Q9H9E3	COG4_HUMAN	Conserved oligomeric Golgi complex subunit 4	COG4	5.14981	89026.4	1	0.0153	LSQMATILNLER
A2RRP1	NBAS_HUMAN	Neuroblastoma-amplified sequence	NBAS	5.14981	268401	1	0.0038	LLGLAELLR
P83436	COG7_HUMAN	Conserved oligomeric Golgi complex subunit 7	COG7	5.14981	86289	1	0.0169	YVSDFTSTLQSIR
P56537	IF6_HUMAN	Eukaryotic translation initiation factor 6	EIF6	9.2886	26582.2	3	0.1429	ETEEILADVLK;LNEAQPSTIATSMR;NSLPDTVQIR
Q96GQ7	DDX27_HUMAN	Probable ATP-dependent RNA helicase DDX27	DDX27	3.4127	89779.2	1	0.0138	TAAFALPVLER
Q9UKK3	PARP4_HUMAN	Protein mono-ADP-ribosyltransferase PARP4	PARP4	5.14981	192472	1	0.0058	SPVDVLQIFR
P49207	RL34_HUMAN	60S ribosomal protein L34	RPL34	5.14981	13284.5	1	0.0598	IVYLYTK
Q06203	PUR1_HUMAN	Amidophosphoribosyltransferase	PPAT	4.10842	57362.4	1	0.0213	HNVQTLDIISR
